# Supplementary material for: Spore-Derived Isolates from a Single Basidiocarp of Bioluminescent Omphalotus olivascens Reveal Multifaceted Phenotypic and Physiological Variations
Source: Microorganisms. 2025 Jan 1;13(1):59. doi: 10.3390/microorganisms13010059 (PMC11767467; doi:10.3390/microorganisms13010059)
Supplement: Supplementary file 1 [file microorganisms-13-00059-s001.zip]

Archive with 1 entries (1 files):
- Supplementary Figures.12.31.24.pptx
